# Supplementary material for: Antimicrobial Residue Accumulation Contributes to Higher Levels of Rhodococcus equi Carrying Resistance Genes in the Environment of Horse-Breeding Farms
Source: Vet Sci. 2024 Feb 17;11(2):92. doi: 10.3390/vetsci11020092 (PMC10892917; doi:10.3390/vetsci11020092)
Supplement: Supplementary file 1 [file vetsci-11-00092-s001.zip]

Archive with 1 entries (1 files):
- vetsci-2789981-supplementary.pdf
